# Supplementary material for: Characterization of Simple Sequence Repeat (SSR) Markers Mined in Whole Grape Genomes
Source: Genes (Basel). 2023 Mar 7;14(3):663. doi: 10.3390/genes14030663 (PMC10048371; doi:10.3390/genes14030663)
Supplement: Supplementary file 1 [file genes-14-00663-s001.zip]

Archive with 7 entries (7 files):
- supplement fig.pptx
- Table S1.xlsx
- Table S2.xlsx
- Table S3.xlsx
- Table S4.xlsx
- Table S5.xlsx
- Table S6.xlsx
