# Supplementary material for: Characterization of Simple Sequence Repeat (SSR) Markers Mined in Whole Grape Genomes
Source: Genes (Basel). 2023 Mar 7;14(3):663. doi: 10.3390/genes14030663 (PMC10048371; doi:10.3390/genes14030663)
Supplement: Supplementary file 1 [file genes-14-00663-s001.zip › Table S1.xlsx]

## Sheet: Table S1
Table S1 The distribution of the number of microsatellites on chromosomes
Chr	Cab	PN	Res	SH	SM
chr01	11512 (5.14%)	12289 (5.56%)	15990 (4.61%)	12460 (5.28%)	13422 (5.34%)
chr02	9886 (4.41%)	9408 (4.26%)	14752 (4.25%)	10702 (4.53%)	10643 (4.23%)
chr03	9212 (4.11%)	9878 (4.47%)	11728 (3.38%)	10170 (4.31%)	10720 (4.26%)
chr04	11823 (5.28%)	12581 (5.69%)	23513 (6.78%)	13918 (5.90%)	14044 (5.58%)
chr05	12473 (5.57%)	12834 (5.81%)	16822 (4.85%)	13163 (5.58%)	14870 (5.91%)
chr06	10734 (4.79%)	11560 (5.23%)	16817 (4.85%)	11868 (5.03%)	12554 (4.99%)
chr07	15120 (6.75%)	11155 (5.05%)	20421 (5.88%)	15161 (6.42%)	16129 (6.41%)
chr08	10653 (4.76%)	11910 (5.39%)	14978 (4.32%)	11172 (4.73%)	13362 (5.31%)
chr09	11271 (5.03%)	12415 (5.62%)	19762 (5.69%)	10868 (4.60%)	12600 (5.01%)
chr10	11668 (5.21%)	9137 (4.13%)	12397 (3.57%)	13152 (5.57%)	13030 (5.18%)
chr11	9990 (4.46%)	10092 (4.57%)	16648 (4.80%)	9431 (4.00%)	10999 (4.37%)
chr12	12702 (5.67%)	11465 (5.19%)	18137 (5.23%)	11751 (4.98%)	12667 (5.04%)
chr13	14152 (6.32%)	12584 (5.69%)	25392 (7.32%)	13636 (5.78%)	15847 (6.30%)
chr14	12934 (5.78%)	15403 (6.97%)	26523 (7.64%)	15290 (6.48%)	15730 (6.25%)
chr15	10501 (4.69%)	10752 (4.86%)	19566 (5.64%)	10666 (4.52%)	11404 (4.53%)
chr16	11961 (5.34%)	11708 (5.30%)	18149 (5.23%)	11963 (5.07%)	12878 (5.12%)
chr17	8676 (3.87%)	8607 (3.89%)	11542 (3.33%)	9015 (3.82%)	10112 (4.02%)
chr18	16988 (7.59%)	14771 (6.68%)	23677 (6.82%)	18344 (7.77%)	18809 (7.48%)
chr19	11699 (5.22%)	12484 (5.65%)	20217 (5.83%)	13299 (5.63%)	11731 (4.66%)
Sum	223955	221033	347031	236029	251551

## Sheet: Coefficient of variation
ID	Mono-	Di-	Tri-	Tetra-	Penta-	Hexa-
chr01	0.137555	0.105822	0.133153	0.178707	0.104154	0.221096
chr02	0.191233	0.188523	0.216896	0.165246	0.242592	0.21933
chr03	0.0939592	0.0848191	0.104978	0.10202	0.102763	0.233777
chr04	0.320297	0.290709	0.296592	0.319201	0.336199	0.510896
chr05	0.127641	0.134429	0.142499	0.131226	0.154441	0.281718
chr06	0.194615	0.169739	0.174468	0.198152	0.152948	0.299281
chr07	0.210883	0.2172	0.210386	0.215646	0.248651	0.300046
chr08	0.146666	0.12917	0.14092	0.113738	0.120469	0.148164
chr09	0.272446	0.274174	0.270391	0.245527	0.381113	0.486375
chr10	0.138434	0.129341	0.166626	0.16214	0.127943	0.116927
chr11	0.266435	0.237206	0.247413	0.273517	0.350637	0.277003
chr12	0.214752	0.185995	0.177588	0.161186	0.173055	0.30865
chr13	0.32473	0.30206	0.321251	0.269533	0.346981	0.228795
chr14	0.311923	0.325329	0.284438	0.300107	0.233377	0.291567
chr15	0.313431	0.305838	0.31629	0.296786	0.356031	0.400805
chr16	0.208007	0.195483	0.197293	0.215601	0.223182	0.373465
chr17	0.13374	0.129723	0.113938	0.122317	0.14391	0.155279
chr18	0.175772	0.16858	0.208761	0.219024	0.305902	0.19544
chr19	0.262336	0.257335	0.253586	0.207701	0.25174	0.241003
	0.212887	0.201657	0.209341	0.205125	0.229268	0.278401
