# Supplementary material for: Characterization of Simple Sequence Repeat (SSR) Markers Mined in Whole Grape Genomes
Source: Genes (Basel). 2023 Mar 7;14(3):663. doi: 10.3390/genes14030663 (PMC10048371; doi:10.3390/genes14030663)
Supplement: Supplementary file 1 [file genes-14-00663-s001.zip › Table S2.xlsx]

## Sheet: Table S2
Table S2 The distribution density of microsatellites on chromosomes
ID	Cab	PN	Res	SH	SM
chr01	523.99 (5.53%)	533.43 (5.41%)	558.49 (5.56%)	542.35 (5.42%)	551.44 (5.47%)
chr02	488.98 (5.16%)	500.96 (5.08%)	537.87 (5.36%)	501.69 (5.02%)	539.56 (5.35%)
chr03	504.67 (5.33%)	510.71 (5.18%)	537.22 (5.35%)	512.46 (5.12%)	530.66 (5.26%)
chr04	521.3 (5.50%)	527.11 (5.35%)	535.26 (5.33%)	541.28 (5.41%)	510.59 (5.06%)
chr05	489.88 (5.17%)	512.92 (5.21%)	517.22 (5.15%)	518.45 (5.18%)	530.99 (5.26%)
chr06	516.99 (5.46%)	537.46 (5.45%)	535.93 (5.34%)	541.64 (5.42%)	549.01 (5.44%)
chr07	512.39 (5.41%)	530.52 (5.38%)	544.76 (5.43%)	524.55 (5.25%)	537.43 (5.33%)
chr08	486.52 (5.14%)	532.03 (5.40%)	521.53 (5.19%)	526.19 (5.26%)	545.38 (5.41%)
chr09	509.72 (5.38%)	539.63 (5.48%)	538.45 (5.36%)	548.91 (5.49%)	552.45 (5.48%)
chr10	481.34 (5.08%)	503.67 (5.11%)	515.10 (5.13%)	529.18 (5.29%)	521.39 (5.17%)
chr11	516.24 (5.45%)	509.21 (5.17%)	524.45 (5.22%)	505.65 (5.06%)	535.65 (5.31%)
chr12	487.55 (5.15%)	505.01 (5.13%)	508.98 (5.07%)	520.81 (5.21%)	520.59 (5.16%)
chr13	488.53 (5.16%)	515.82 (5.24%)	510.13 (5.08%)	527.48 (5.27%)	519.06 (5.14%)
chr14	473.61 (5.00%)	508.78 (5.16%)	530.47 (5.28%)	512.71 (5.13%)	514.01 (5.09%)
chr15	496.02 (5.24%)	529.53 (5.37%)	548.55 (5.46%)	542.57 (5.43%)	542.60 (5.38%)
chr16	515.95 (5.45%)	530.90 (5.39%)	544.67 (5.42%)	557.06 (5.57%)	553.02 (5.48%)
chr17	487.80 (5.15%)	502.54 (5.10%)	510.68 (5.09%)	495.63 (4.96%)	484.82 (4.81%)
chr18	498.08 (5.26%)	503.10 (5.11%)	516.41 (5.14%)	516.35 (5.16%)	518.38 (5.14%)
chr19	472.59 (4.99%)	519.69 (5.27%)	503.93 (5.02%)	534.99 (5.35%)	532.66 (5.28%)
Sum	9472.14	9853.02	10040.1	9999.95	10089.7

## Sheet: Coefficient of variation
ID	Mono-	Di-	Tri-	Tetra-	Penta-	Hexa-
chr01	0.0314735	0.00773138	0.0241261	0.0734752	0.00911404	0.132564
chr02	0.0496946	0.0420495	0.058636	0.0386793	0.132978	0.192887
chr03	0.029424	0.0327272	0.0463598	0.0597654	0.0995723	0.247842
chr04	0.02387	0.0305707	0.0307435	0.0226413	0.0366911	0.178541
chr05	0.0340656	0.0224199	0.028661	0.0388025	0.182726	0.273475
chr06	0.0291956	0.0155234	0.0364326	0.0376408	0.114238	0.143766
chr07	0.0284999	0.0192288	0.014896	0.0424364	0.0556175	0.22303
chr08	0.0430767	0.051231	0.0359218	0.0443992	0.131709	0.120416
chr09	0.0375866	0.0195879	0.0294906	0.0524685	0.150323	0.467813
chr10	0.0418059	0.0268358	0.0545205	0.0525477	0.103348	0.241125
chr11	0.0276598	0.0245992	0.024117	0.0468043	0.10523	0.273844
chr12	0.0310972	0.032586	0.0331776	0.0625438	0.106193	0.23971
chr13	0.0310056	0.0266643	0.0279537	0.064736	0.0582796	0.141727
chr14	0.0469726	0.0426099	0.0437825	0.0410125	0.157933	0.0837897
chr15	0.0441941	0.0292022	0.0276009	0.059801	0.257634	0.22312
chr16	0.0406555	0.0157069	0.0196374	0.0310405	0.0838357	0.16391
chr17	0.0246133	0.0415425	0.0225807	0.0262769	0.0671512	0.123783
chr18	0.0228106	0.0215898	0.0671298	0.0553279	0.169534	0.166057
chr19	0.0518632	0.0411411	0.0608217	0.0734631	0.124219	0.181022
	0.0090156	0.0113119	0.0150015	0.0147745	0.0574942	0.0847409
