# Supplementary material for: Characterization of Simple Sequence Repeat (SSR) Markers Mined in Whole Grape Genomes
Source: Genes (Basel). 2023 Mar 7;14(3):663. doi: 10.3390/genes14030663 (PMC10048371; doi:10.3390/genes14030663)
Supplement: Supplementary file 1 [file genes-14-00663-s001.zip › Table S3.xlsx]

## Sheet: Mononucleotide
Repeat_type		Cab	Car	PN	Char	Mer	Res	Zin	SH	SM
Mononucleotide	A/T	386225	419278	203693	383560	314577	322470	358009	196103	211721
Mononucleotide	C/G	8415	9509	5292	7531	7793	7215	7796	4014	4345

## Sheet: Dinucleotide
		Cab	Car	PN	Char	Mer	Res	Zin	SH	SM
Dinucleotide	AC/GT	9028	10218	4558	8738	8313	7162	8764	4403	4751
Dinucleotide	AG/CT	26984	30551	13640	26783	24859	21307	26655	13551	14264
Dinucleotide	AT/AT	71829	81602	35944	69935	64459	57152	69922	34612	36809
Dinucleotide	CG/CG	48	41	25	42	50	36	50	21	27

## Sheet: Trinucleotide
		Cab	Car	PN	Char	Mer	Res	Zin	SH	SM
Trinucleotide	AAC/GTT	1285	1488	631	1218	1206	1044	1268	650	743
Trinucleotide	AAG/CTT	5798	6569	2884	5606	5347	4597	5737	2924	3142
Trinucleotide	AAT/ATT	41340	44482	19937	38295	35796	32400	38675	19253	21102
Trinucleotide	ACC/GGT	1414	1474	707	1293	1262	1103	1356	702	773
Trinucleotide	ACG/CGT	123	143	66	115	117	101	126	62	66
Trinucleotide	ACT/AGT	387	418	183	360	335	315	362	179	236
Trinucleotide	AGG/CCT	987	1110	509	966	908	759	951	511	520
Trinucleotide	CCG/CGG	158	170	70	144	149	111	130	71	78

## Sheet: Tetranucleotide
		Cab	Car	PN	Char	Mer	Res	Zin	SH	SM
Tetranucleotide	AAAC/GTTT	402	437	217	358	335	304	402	198	213
Tetranucleotide	AAAG/CTTT	938	969	444	847	823	682	874	429	469
Tetranucleotide	AAAT/ATTT	8770	9340	4374	7839	7440	6904	8096	4156	4505
Tetranucleotide	AACC/GGTT	24	24	15	34	26	23	28	18	17
Tetranucleotide	AACT/AGTT	16	11	5	14	11	11	15	6	4
Tetranucleotide	AAGG/CCTT	77	91	41	61	60	53	74	35	40
Tetranucleotide	AAGT/ACTT	1	1	129	1	1	2	2	1	NA
Tetranucleotide	AATT/AATT	1014	1100	488	924	873	758	916	475	492
Tetranucleotide	ACAG/CTGT	15	21	7	12	19	13	17	4	6
Tetranucleotide	ACAT/ATGT	668	743	326	639	625	530	650	321	358
Tetranucleotide	ACCC/GGGT	41	44	23	33	34	30	45	19	21
Tetranucleotide	ACCT/AGGT	10	12	5	8	9	6	12	3	7
Tetranucleotide	ACGG/CCGT	4	2	NA	3	3	3	NA	2	2
Tetranucleotide	ACGT/ACGT	1	2	NA	NA	1	NA	2	NA	1
Tetranucleotide	AGAT/ATCT	300	368	163	273	277	254	321	146	159
Tetranucleotide	AGCG/CGCT	3	2	1	1	3	3	3	NA	1
Tetranucleotide	AGCT/AGCT	10	10	5	6	12	5	10	1	7
Tetranucleotide	AGGG/CCCT	179	209	88	148	143	147	187	102	90
Tetranucleotide	CCCG/CGGG	1	2	NA	4	1	1	1	1	2

## Sheet: Pentanucleotide
		Cab	Car	PN	Char	Mer	Res	Zin	SH	SM
Pentanucleotide	AAAAC/GTTTT	84	79	37	67	50	75	68	37	42
Pentanucleotide	AAAAG/CTTTT	460	437	215	352	349	343	378	219	229
Pentanucleotide	AAAAT/ATTTT	1129	1169	621	942	891	895	1036	530	552
Pentanucleotide	AAACC/GGTTT	9	12	1	8	8	7	10	5	2
Pentanucleotide	AAACG/CGTTT	3	2	1	2	2	1	2	NA	1
Pentanucleotide	AAACT/AGTTT	7	8	4	9	9	11	13	4	3
Pentanucleotide	AAAGG/CCTTT	31	35	15	24	25	27	37	16	15
Pentanucleotide	AAAGT/ACTTT	NA	1	NA	2	3	NA	NA	NA	1
Pentanucleotide	AAATT/AATTT	97	112	50	68	75	72	67	48	51
Pentanucleotide	AACAC/GTGTT	1	1	1	1	2	1	3	1	NA
Pentanucleotide	AACAT/ATGTT	NA	NA	1	2	1	1	3	1	2
Pentanucleotide	AACCC/GGGTT	6	11	7	8	9	9	9	7	5
Pentanucleotide	AACCT/AGGTT	5	3	3	6	3	3	8	3	3
Pentanucleotide	AAGAG/CTCTT	14	13	5	10	16	7	9	5	7
Pentanucleotide	AAGAT/ATCTT	3	3	NA	NA	NA	2	3	1	1
Pentanucleotide	AAGGG/CCCTT	6	7	3	4	1	4	12	1	5
Pentanucleotide	AAGGT/ACCTT	2	1	NA	1	NA	2	1	1	1
Pentanucleotide	AATAT/ATATT	88	98	43	97	85	78	98	41	42
Pentanucleotide	AATCT/AGATT	1	2	1	2	4	1	2	1	1
Pentanucleotide	ACACC/GGTGT	4	5	NA	NA	4	NA	3	2	2
Pentanucleotide	ACACT/AGTGT	NA	NA	NA	1	NA	1	2	1	1
Pentanucleotide	ACAGG/CCTGT	NA	NA	NA	NA	NA	1	1	NA	NA
Pentanucleotide	ACCAG/CTGGT	5	5	3	5	4	4	4	2	2
Pentanucleotide	ACCAT/ATGGT	2	2	NA	NA	1	1	1	NA	NA
Pentanucleotide	ACCCC/GGGGT	20	26	10	12	19	15	21	16	12
Pentanucleotide	ACCCG/CGGGT	3	2	2	4	3	3	3	1	NA
Pentanucleotide	ACCCT/AGGGT	4	7	1	4	4	2	2	1	2
Pentanucleotide	ACCGG/CCGGT	1	3	2	2	NA	NA	1	1	NA
Pentanucleotide	ACGGG/CCCGT	2	1	NA	NA	NA	1	NA	NA	NA
Pentanucleotide	AGAGG/CCTCT	23	32	13	24	27	21	23	16	14
Pentanucleotide	AGCCT/AGGCT	1	1	NA	NA	NA	NA	NA	NA	NA
Pentanucleotide	AGGAT/ATCCT	4	5	1	4	4	3	3	2	2
Pentanucleotide	AGGGG/CCCCT	27	26	12	16	23	18	13	7	5
Pentanucleotide	CCCCG/CGGGG	45	53	31	40	47	38	42	30	38
Pentanucleotide	CCCGG/CCGGG	6	7	2	8	3	3	6	1	1

## Sheet: Hexanucleotide
		Cab	Car	PN	Char	Mer	Res	Zin	SH	SM
Hexanucleotide	AAAAAC/GTTTTT	32	32	13	21	20	23	25	15	14
Hexanucleotide	AAAAAG/CTTTTT	174	135	82	107	120	117	129	75	79
Hexanucleotide	AAAAAT/ATTTTT	170	150	95	126	122	146	137	77	88
Hexanucleotide	AAAACC/GGTTTT	1	NA	NA	NA	NA	NA	NA	NA	NA
Hexanucleotide	AAAACT/AGTTTT	2	2	1	NA	1	NA	1	NA	1
Hexanucleotide	AAAAGG/CCTTTT	19	20	5	12	18	10	15	7	8
Hexanucleotide	AAAAGT/ACTTTT	2	1	1	2	1	3	1	1	NA
Hexanucleotide	AAAATT/AATTTT	19	13	7	20	15	13	11	7	6
Hexanucleotide	AAACAC/GTGTTT	1	NA	NA	NA	NA	NA	NA	1	1
Hexanucleotide	AAACAG/CTGTTT	2	1	NA	NA	2	NA	1	NA	NA
Hexanucleotide	AAACCC/GGGTTT	3	4	NA	2	1	NA	1	1	1
Hexanucleotide	AAACCT/AGGTTT	NA	NA	NA	3	NA	NA	NA	NA	NA
Hexanucleotide	AAACCG/CGGTTT	NA	NA	1	NA	NA	NA	NA	1	NA
Hexanucleotide	AAACGG/CCGTTT	NA	NA	NA	NA	NA	NA	1	NA	NA
Hexanucleotide	AAACTT/AAGTTT	1	NA	NA	NA	NA	NA	1	NA	1
Hexanucleotide	AAAGAG/CTCTTT	14	18	6	17	13	14	16	6	8
Hexanucleotide	AAAGAT/ATCTTT	NA	NA	NA	NA	1	1	2	NA	NA
Hexanucleotide	AAAGGG/CCCTTT	5	5	3	8	4	6	3	1	1
Hexanucleotide	AAATAT/ATATTT	10	5	7	8	6	8	9	6	11
Hexanucleotide	AAATCT/AGATTT	1	NA	NA	NA	NA	2	NA	NA	NA
Hexanucleotide	AAATGT/ACATTT	NA	NA	NA	NA	NA	NA	NA	NA	1
Hexanucleotide	AAATTT/AAATTT	NA	NA	NA	NA	NA	NA	1	NA	NA
Hexanucleotide	AACAAG/CTTGTT	7	7	4	4	4	4	6	4	2
Hexanucleotide	AACAAT/ATTGTT	10	15	12	15	9	6	18	7	12
Hexanucleotide	AACAGT/ACTGTT	1	1	NA	NA	NA	NA	2	1	1
Hexanucleotide	AACATT/AATGTT	NA	NA	1	2	NA	NA	NA	1	NA
Hexanucleotide	AACCAT/ATGGTT	NA	NA	NA	NA	NA	1	2	1	NA
Hexanucleotide	AACCCC/GGGGTT	3	4	2	3	1	3	1	4	2
Hexanucleotide	AACCCG/CGGGTT	6	3	2	2	2	2	1	NA	2
Hexanucleotide	AACCCT/AGGGTT	13	19	7	17	12	14	7	7	9
Hexanucleotide	AACCTT/AAGGTT	1	1	NA	NA	NA	NA	1	NA	NA
Hexanucleotide	AACGGT/ACCGTT	NA	1	NA	NA	1	NA	NA	NA	NA
Hexanucleotide	AAGAAT/ATTCTT	1	3	NA	4	2	6	5	3	3
Hexanucleotide	AAGAGG/CCTCTT	8	8	3	5	10	7	7	5	3
Hexanucleotide	AAGAGT/ACTCTT	1	1	NA	NA	1	1	NA	1	NA
Hexanucleotide	AAGATT/AATCTT	NA	NA	NA	NA	NA	NA	NA	NA	1
Hexanucleotide	AAGCAG/CTGCTT	2	3	NA	NA	NA	1	NA	NA	NA
Hexanucleotide	AAGCAT/ATGCTT	NA	2	NA	NA	NA	NA	NA	NA	NA
Hexanucleotide	AAGCCG/CGGCTT	NA	1	NA	NA	NA	NA	NA	NA	1
Hexanucleotide	AAGCCT/AGGCTT	NA	NA	NA	NA	1	NA	NA	NA	NA
Hexanucleotide	AAGCGG/CCGCTT	NA	NA	NA	NA	NA	1	NA	NA	NA
Hexanucleotide	AAGGCT/AGCCTT	7	NA	NA	NA	1	NA	1	1	NA
Hexanucleotide	AAGGGG/CCCCTT	3	3	3	3	2	2	2	4	3
Hexanucleotide	AAGGGT/ACCCTT	2	2	2	2	2	NA	2	1	2
Hexanucleotide	AATACT/AGTATT	2	3	NA	2	2	3	3	1	1
Hexanucleotide	AATAGT/ACTATT	10	11	NA	7	11	4	7	4	1
Hexanucleotide	AATATT/AATATT	1	3	NA	1	NA	1	2	1	1
Hexanucleotide	AATCAT/ATGATT	16	10	7	9	10	7	16	5	13
Hexanucleotide	AATCCT/AGGATT	1	NA	1	NA	NA	1	NA	1	NA
Hexanucleotide	AATGAT/ATCATT	7	10	4	7	8	10	11	3	9
Hexanucleotide	AATGGT/ACCATT	1	NA	NA	NA	1	1	1	1	1
Hexanucleotide	ACACAG/CTGTGT	1	NA	NA	1	1	NA	NA	NA	NA
Hexanucleotide	ACACAT/ATGTGT	2	1	1	3	NA	2	2	NA	NA
Hexanucleotide	ACACCC/GGGTGT	1	3	4	3	1	3	4	2	NA
Hexanucleotide	ACACCG/CGGTGT	1	1	NA	NA	NA	NA	NA	NA	NA
Hexanucleotide	ACACCT/AGGTGT	1	NA	NA	NA	NA	NA	NA	NA	NA
Hexanucleotide	ACAGAG/CTCTGT	6	4	2	3	4	3	2	NA	3
Hexanucleotide	ACAGGG/CCCTGT	3	1	1	NA	1	2	2	1	NA
Hexanucleotide	ACATAG/ATGTCT	NA	NA	NA	1	NA	1	NA	NA	NA
Hexanucleotide	ACATAT/ATATGT	1	5	3	4	3	3	7	3	2
Hexanucleotide	ACCACG/CGTGGT	NA	NA	NA	1	NA	1	NA	1	NA
Hexanucleotide	ACCACT/AGTGGT	1	NA	NA	NA	1	NA	NA	NA	NA
Hexanucleotide	ACCAGG/CCTGGT	NA	NA	1	1	NA	NA	NA	1	1
Hexanucleotide	ACCCAG/CTGGGT	1	1	NA	NA	2	NA	2	1	1
Hexanucleotide	ACCCAT/ATGGGT	NA	NA	NA	1	NA	1	NA	NA	1
Hexanucleotide	ACCCCC/GGGGGT	7	3	6	3	6	4	7	5	5
Hexanucleotide	ACCCCT/AGGGGT	NA	NA	NA	NA	NA	NA	NA	NA	1
Hexanucleotide	ACCGGG/CCCGGT	NA	2	NA	NA	NA	1	1	NA	NA
Hexanucleotide	ACCTCT/AGAGGT	NA	NA	1	2	NA	NA	5	1	1
Hexanucleotide	AGAGAT/ATCTCT	1	5	2	NA	2	3	3	2	2
Hexanucleotide	AGAGCT/AGCTCT	3	3	2	1	2	NA	2	NA	NA
Hexanucleotide	AGAGGG/CCCTCT	57	58	22	33	43	43	48	28	25
Hexanucleotide	AGATAT/ATATCT	14	12	5	12	9	4	6	5	5
Hexanucleotide	AGCAGG/CCTGCT	4	7	1	1	1	1	3	2	2
Hexanucleotide	AGCCCG/CGGGCT	1	1	1	1	NA	1	1	1	1
Hexanucleotide	AGCCGG/CCGGCT	1	NA	1	1	1	1	1	1	3
Hexanucleotide	AGCGGG/CCCGCT	NA	1	NA	NA	NA	NA	NA	10	7
Hexanucleotide	AGGCAT/ATGCCT	NA	1	NA	1	NA	2	2	NA	NA
Hexanucleotide	AGGCGG/CCGCCT	NA	NA	NA	NA	1	NA	NA	NA	NA
Hexanucleotide	AGGGAT/ATCCCT	NA	NA	NA	1	NA	NA	2	NA	NA
Hexanucleotide	AGGGGG/CCCCCT	6	12	4	5	9	4	3	NA	NA
Hexanucleotide	CCCCCG/CGGGGG	NA	NA	NA	NA	1	NA	1	NA	NA
