# Supplementary material for: Characterization of Simple Sequence Repeat (SSR) Markers Mined in Whole Grape Genomes
Source: Genes (Basel). 2023 Mar 7;14(3):663. doi: 10.3390/genes14030663 (PMC10048371; doi:10.3390/genes14030663)
Supplement: Supplementary file 1 [file genes-14-00663-s001.zip › Table S4.xlsx]

## Sheet: Sheet1
Table S4 The repeating times of the different repeat motifs in different cultivars
Cab
Repeat_type	5	6	7	8	9	10	11	12	13	14	15	16-24
Mononucleotide	--	--	--	--	--	147659	72334	44548	29868	22314	18155	54973
Dinucleotide	--	26415	15687	12079	9431	7586	5625	4474	3735	3142	2655	12144
Trinucleotide	21546	12235	6807	4070	2714	1796	1285	945	730	563	440	1226
Tetranucleotide	9106	2424	776	296	139	72	29	16	9	6	5	2
Pentanucleotide	1674	377	94	26	9	5	2	1	--	--	1	--
Hexanucleotide	646	175	62	24	9	1	--	--	1	--	--	2
Total	32972	41626	23426	16495	12302	157119	79275	49984	34343	26025	21256	68347
Proportion(%)	5.755	7.265	4.088	2.879	2.147	27.422	13.836	8.724	5.994	4.542	3.71	11.928
Car
Repeat_type	5	6	7	8	9	10	11	12	13	14	15	16-24
Mononucleotide	--	--	--	--	--	157511	79217	49500	33273	25214	20515	58734
Dinucleotide	--	30928	18475	13857	11080	8481	6433	5009	4061	3347	2937	12780
Trinucleotide	23990	13178	7432	4326	2936	1879	1393	1022	768	584	432	1131
Tetranucleotide	9780	2693	792	327	152	72	30	26	7	3	4	9
Pentanucleotide	1784	373	104	26	12	2	1	--	--	2	--	1
Hexanucleotide	644	148	44	21	6	2	1	--	--	--	--	--
Total	36198	47320	26847	18557	14186	167947	87075	55557	38109	29150	23888	72655
Proportion(%)	5.769	7.542	4.279	2.958	2.261	26.767	13.878	8.855	6.074	4.646	3.807	11.58
Char
Repeat_type	5	6	7	8	9	10	11	12	13	14	15	16-24
Mononucleotide	--	--	--	--	--	142629	70509	45137	30629	22999	18793	55308
Dinucleotide	--	26019	15914	12035	9627	7606	5654	4623	3709	3108	2725	11036
Trinucleotide	20673	11396	6421	3756	2452	1665	1135	887	633	503	344	999
Tetranucleotide	8291	2231	642	223	102	57	29	12	8	6	3	3
Pentanucleotide	1418	294	68	21	8	5	--	1	--	1	--	2
Hexanucleotide	495	136	26	9	3	3	--	--	2	--	--	--
Total	30877	40076	23071	16044	12192	151965	77327	50660	34981	26617	21865	67348
Proportion(%)	5.498	7.136	4.108	2.857	2.171	27.058	13.768	9.02	6.228	4.739	3.893	11.991
Mer
Repeat_type	5	6	7	8	9	10	11	12	13	14	15	16-24
Mononucleotide	--	--	--	--	--	116884	59615	36957	25463	19411	15752	44778
Dinucleotide	--	24370	14913	11308	8813	6752	5034	4057	3343	2781	2253	10246
Trinucleotide	19658	10868	5964	3452	2258	1478	1129	774	594	475	326	828
Tetranucleotide	7896	2064	622	242	125	63	27	17	6	4	2	4
Pentanucleotide	1386	297	73	16	6	3	--	1	--	1	--	1
Hexanucleotide	550	106	34	13	8	1	1	--	2	--	--	1
Total	29490	37705	21606	15031	11210	125181	65806	41806	29408	22672	18333	55858
Proportion(%)	6.125	7.831	4.487	3.122	2.328	25.999	13.667	8.683	6.108	4.709	3.808	11.601
PN
Repeat_type	5	6	7	8	9	10	11	12	13	14	15	16-24
Mononucleotide	--	--	--	--	--	78064	37981	23913	15968	11774	9492	29331
Dinucleotide	--	13022	7891	5856	4749	3665	2925	2247	1802	1504	1284	6205
Trinucleotide	10452	5858	3296	1952	1310	897	640	468	374	286	208	663
Tetranucleotide	4554	1224	382	137	70	28	14	10	6	4	2	4
Pentanucleotide	862	192	50	11	5	6	1	2	--	--	--	--
Hexanucleotide	322	72	27	7	4	1	--	--	--	--	--	--
Total	16190	20368	11646	7963	6138	82661	41561	26640	18150	13568	10986	36203
Proportion(%)	5.443	6.847	3.915	2.677	2.063	27.788	13.972	8.956	6.102	4.561	3.693	12.17
Res
Repeat_type	5	6	7	8	9	10	11	12	13	14	15	16-24
Mononucleotide	--	--	--	--	--	121694	61007	37369	24696	18029	14573	47335
Dinucleotide	--	20731	12435	9439	7521	5840	4328	3574	2880	2428	2006	9839
Trinucleotide	16962	9492	5277	3182	2099	1467	1033	806	593	473	367	1015
Tetranucleotide	7090	1901	606	239	125	41	28	15	8	5	--	5
Pentanucleotide	1341	294	71	19	7	5	1	1	--	1	--	--
Hexanucleotide	459	143	35	11	9	5	1	1	--	--	--	--
Total	25852	32561	18424	12890	9761	129052	66398	41766	28177	20936	16946	58194
Proportion(%)	5.493	6.918	3.914	2.739	2.074	27.419	14.107	8.874	5.987	4.448	3.6	12.364
Zin
Repeat_type	5	6	7	8	9	10	11	12	13	14	15	16-24
Mononucleotide	--	--	--	--	--	134221	66803	41725	28474	21315	17458	51566
Dinucleotide	--	25903	15793	12055	9495	7483	5554	4327	3590	2895	2508	11491
Trinucleotide	21079	11601	6353	3933	2402	1669	1139	893	631	482	377	907
Tetranucleotide	8576	2205	760	278	134	62	30	16	7	6	6	7
Pentanucleotide	1540	330	83	16	8	4	--	1	--	--	--	--
Hexanucleotide	571	149	47	13	4	2	--	1	--	--	--	--
Total	31766	40188	23036	16295	12043	143441	73526	46963	32702	24698	20349	63971
Proportion(%)	5.909	7.475	4.285	3.031	2.24	26.681	13.677	8.736	6.083	4.594	3.785	11.899
SH
	5	6	7	8	9	10	11	12	13	14	15	16-24
Mononucleotide	--	--	--	--	--	74032	36704	22970	15291	11416	9308	27984
Dinucleotide	--	12802	7622	5680	4747	3735	2798	2233	1803	1527	1280	5780
Trinucleotide	10193	5844	3181	1915	1267	877	620	465	351	273	196	617
Tetranucleotide	4309	1148	396	147	71	32	16	6	5	3	--	5
Pentanucleotide	802	175	49	16	6	3	--	1	--	1	--	--
Hexanucleotide	331	90	13	4	1	1	--	--	--	--	--	--
Total	15635	20059	11261	7762	6092	78680	40138	25675	17450	13220	10784	34386
Proportion(%)	5.463	7.009	3.935	2.712	2.129	27.492	14.025	8.971	6.097	4.619	3.768	12.015
SM
Repeat_type	5	6	7	8	9	10	11	12	13	14	15	16-24
Mononucleotide	--	--	--	--	--	79448	39439	24783	16503	12135	10076	30482
Dinucleotide	--	13456	7958	6159	4901	3938	3053	2480	1981	1649	1426	6186
Trinucleotide	11179	6245	3524	2136	1370	939	693	558	359	288	232	681
Tetranucleotide	4687	1235	424	151	64	34	12	11	6	1	1	5
Pentanucleotide	804	207	57	13	8	3	--	1	--	--	--	--
Hexanucleotide	349	85	21	5	1	2	1	--	1	--	--	--
Total	17019	21228	11984	8464	6344	84364	43198	27833	18850	14073	11735	37354
Proportion(%)	5.519	6.884	3.886	2.745	2.057	27.358	14.009	9.026	6.113	4.564	3.806	12.114
