# Supplementary material for: Characterization of Simple Sequence Repeat (SSR) Markers Mined in Whole Grape Genomes
Source: Genes (Basel). 2023 Mar 7;14(3):663. doi: 10.3390/genes14030663 (PMC10048371; doi:10.3390/genes14030663)
Supplement: Supplementary file 1 [file genes-14-00663-s001.zip › Table S5.xlsx]

## Sheet: Sheet1
Table S5 The genome annotation of Chardonnay
region	Mono-	Di-	Tri-	Tetra-	Penta-	Hexa-	Sum	Percnatage
Gene	44747	12156	5033	1118	202	129	63385	0.200032
Intergenic	160947	39104	17937	4973	790	250	224001	0.706909
Promoter	16224	3898	1700	451	77	21	22371	0.070599
Downstream	5160	1230	560	137	21	9	7117	0.02246
3'UTR	2942	789	327	89	27	8	4182	0.0131977
5'UTR	1695	1152	421	58	16	12	3354	0.0105846
Intron	39829	10029	2922	960	156	63	53959	0.170285
Exon	281	186	1363	11	3	46	1890	0.00596452
