# Supplementary material for: Characterization of Simple Sequence Repeat (SSR) Markers Mined in Whole Grape Genomes
Source: Genes (Basel). 2023 Mar 7;14(3):663. doi: 10.3390/genes14030663 (PMC10048371; doi:10.3390/genes14030663)
Supplement: Supplementary file 1 [file genes-14-00663-s001.zip › Table S6.xlsx]

## Sheet: Sheet1
Table S6 Validation of SSR motifs and polymorphisms for 80 primer pairs
ID	Forward Primer	Reverse Primer	SSR	Product length(bp)	Tm (°C)	GC content	Production type
1-1	CCTTAGCACTTGGGAGTGTG	TGGGAACACTATGCACATACA	A	225	55	44.565	a
1-2	AAATGACCCCCAGACATCAA	TTGTTCACGTTCAGGGTACG	T	181	54.405	43.18	a
1-3	TCCAGGACTTTCTTGAAGCAT	TCTTAGACTTCCTCCCCAGTC	T	190	55.59	43.48	b
1-4	ACAACTTCACTTTTGTGAAAGCA	AACAACCAATTCTCCTGCCT	T	123	56.015	36.455	b
1-5	GGCTAATCTTAATAGAAAACACCCA	TTTGGTTTCCCTTGCCTGAA	G	120	56.905	37.12	b
1-6	GCTAAACTAGTCTCACCCCC	GAAAGGGTACCCCCAAAAGG	T	167	54.43	50	b
1-7	AGGGTACCCCATAAAGGTGC	ACACTTTAGCAACCTGACCAA	A	127	55	44.565	a
1-8	TCATCGATGGACCCCCATTA	GCTAAACTAGTCTCACCCCC	A	198	54.42	47.725	a
1-9	CGTCCATACACATGCCCAAT	TCGTATGTGGAGAGGGTTTG	T	182	54.41	45.45	a
1-10	AAAACCTTGTGGCTGTGGG	TCCACTTCCAGCATCGTCTC	T	162	53.775	48.81	b
2-1	CACTTGATTTGAACATAAGCCCA	ATCAACATCTAATCCCAAATAAGC	AT	300	58.1	33.385	d
2-2	AAACTCCATCCATAATTTCTGCAC	CAACACACGTGAGCTTTACT	TA	311	56.485	37.765	c
2-3	ATGCCATTGCATTTATTCTCAC	ACACAATTCTCCCAAAAATATAAGG	CT	297	58.02	31.48	c
2-4	GTTTCTCTCCCATTCCTAATCCA	CATTTTTGTTGTAGGGGTTGG	TC	197	56.615	39.565	b
2-5	TTTGTCAACCAATCAGTTTTGAG	CCCCTGGAGCTTATCTCAT	TA	342	55.375	39.81	d
2-6	AACCCCAATTGAGAGGAGAGT	TTTTGCTTCAAAGAGGACAAGC	GA	180	56.12	40.49	c
2-7	CTTTCTAATTGTCAAACGTGGT	TGGGGTATATTTGGTAACTGTTT	CT	182	57.135	32.665	a
2-8	TATCTATACAAGGGGGCGCA	CAAGCTTCATTTTCACTGACCA	TA	200	55.53	41.475	d
2-9	GGTCTTAAAATTTGGCGCCTT	ACTTTTCATCTTCATAGACATCAGC	AT	238	57.49	36.23	d
2-10	CCCAGTGAACGATCCTAGAAC	GGTTGCTTCACTGTGCTTGT	GA	218	56.045	44.725	c
3-1	ACTTGGGCCCCTTAAAACG	TTCTCCAGAGAAGTGGGTGA	AAT	235	53.765	46.535	b
3-2	TGCTTTGAGCTAAAGTTTTGGAG	AGGAGAGCACAACCTAGTCG	AAT	229	56.04	43	b
3-3	TGGAGATCGATAGATTTTGATTACT	ACCCTCTACTACACGACACA	AAT	204	56.905	37.54	c
3-4	TTGACATCTAGACTGTTCTACG	TCTTACAAGGTGTTTGTTTCTGG	TTA	174	57.15	36.75	c
3-5	GTTTGTCGGTGGCATTGAGAG	CCATTTCTTCTTCTTCCCACAAC	ATA	224	56.635	43.915	d
3-6	ACAAGGAAAAAGTGGAATTTGAT	CATAAAGGTTATGTTTGGTTCCAT	TTA	303	58.08	29.385	c
3-7	GCCATCAACACACCATTTCC	GCATGGATTGATAACTTCCCT	TTC	164	54.99	42.29	b
3-8	CATCCAAAACTTCAATTTAATCACA	TTGACCTGTTCCTCCCTTCT	TTC	232	53	35.69	b
3-9	TGGAATTTTCAATGGAAAGGGG	CGGAAGCATGTTGTGAAGTG	AGA	200	53	41.475	b
3-10	TGGCAAAATAAAAATCGGTGCT	TCCAATTAAAATTTGAGGGAAAGAA	ATT	218	58.01	29.63	c
4-1	TGCTTGAACTCACATATGCCT	GCTGACCCTAGAGCATTCCA	ATTT	102	55	44.565	c
4-2	CTGCCAGCCTCTCAAAGAAA	GGATGGATGGACTTGTGC	CATA	234	55.205	47.725	b
4-3	TGGTGCTAAGGGAAATGTGG	GCACATTTGTGGTTAAATCACTC	AATA	220	56.03	40.725	b
4-4	TCTTATTCATGTGTGACACCCC	CATTTCACCAATGCTCTTATGC	TAAA	207	56.66	39.585	b
4-5	ACCGGAAGCCTTATAGGACA	TGGTACAAGGATATTTGACATGG	AATA	139	56.03	40.725	c
4-6	GCTAATCGCATTCCTCAACC	GGTGGTCACATATGGGGATG	AAAG	142	54.42	47.725	b
4-7	TGGTTGACAGATGCTTCCAAT	GCTGAAAGAATAATGGTTCTGGA	AAAT	167	56.61	37.565	d
4-8	CAGTTTGGTTGGATGCATGG	TGTATCCTTCCTTGTTGTCACAT	TATG	122	56.03	40.725	b
4-9	TTGCTTCTGAGGTTGATGAAGT	GGCCAAGACCCATAACAAAG	ATAC	148	55.53	41.475	b
4-10	GTTTGACAGTGCATTTGGGC	TGATTGCATGCTTGGTGCTT	GTGG	100	54.405	43.18	d
5-1	TGTTCAGGGTGTGTACATTTG	AAGTGACCCTCGAACATCAA	AAAAT	165	54.985	40.02	a
5-2	GTATCCAACCCACTCTACTCC	TCTTAAGTGTCCCTAAACCCA	CCCTC	106	55.59	43.48	d
5-3	TGTTGTGATGGGAAAGGAGAAG	AGTTAACTCGACCGACTTGG	TTTTA	107	55.54	43.56	b
5-4	CCTCATGCCCAAAAAGCCAA	GGCCTATATGAATTGTGTGGC	AATAA	129	55	44.465	b
5-5	ATTGGGTTCGGGGCG	ACCTAAAATGAGGAGAGGAAGC	GCCCC	155	53.335	50.245	b
5-6	GGTCAACCATCGACACATGG	AGAGGGGAAATGATGAGGGT	GAGGG	135	54.42	47.725	c
5-7	GAATTCAGCCTTCAAAGAGCA	TCTCTTCACTCTGTAACCCTT	GAGAG	202	55.57	39.13	b
5-8	GGCGAGAAACTTAGAGAGTGA	CTATTGTCCGTGCCAATGC	AAAAT	163	54.355	45.55	c
5-9	TTATGTCATTGTCCATGCCCC	TTACCAGTTACCAAGCACAGG	TTTTA	172	55.59	43.48	c
5-10	CGATCCTCAACTCATTCCCA	TGATAAATCTTGTGATGCGTGAA	TTTAT	188	56.02	38.725	b
5-11	GAATGGCTCCTTCTTGAGGT	GGGCATAATTGTAAACCCCCT	AAAAT	104	55	44.465	d
5-12	AGGGAACACTTGAACCATTCAT	ATGCTTCCCAACCATTATCCT	GGCTT	108	56.11	38.315	c
5-13	TTCTTTGCTTGGGTTCATGG	TCTAGCTAGTTTGCTTGGCT	TTTCT	129	54.4	40.91	b
5-14	CCTAGCCATGCAAGACTATCTG	TATACTCCAAGCCTCCGGTC	CCAAT	109	55.56	47.915	b
5-15	AGCATCATTTGCCCTTTTCA	AAGTTGTGGGTGTGGAAGTTG	TTTTC	129	54.985	39.92	c
5-16	ATCCACCTCCCTACACTAGC	TGGTCAGCTAGGGTCTTCTT	GAAAA	139	54.42	47.725	c
5-17	ACTTGCATGACTTGTGTGGC	TCCTTCCAAATAGGTGGCG	TTTAT	148	53.765	46.535	a
5-18	TGGGATGAAAGATCAAAGACGA	ATTGCTTAGGAGCCTTCACG	AAAAG	110	55.53	41.475	c
5-19	CCGTGAACCCTTAGTCCAAC	AAGAGGTGCGGGGACATAAT	TTTAT	171	54.42	47.725	b
5-20	TGGCTGAAACAGGAGAAGAAG	TGCCACAGGCTTTACATCAA	AAGAA	182	54.995	42.195	b
6-1	ATGCTCAGGTTTCAAGGCAA	GGACACCTCATAAAGACCAATGA	TTTTTC	125	56.03	40.455	d
6-2	TCTTTGCTTCCTGAGGATGTATT	ATGGTGATCCAAACATAACAATGAA	GAATGG	159	58.525	32.815	b
6-3	ATGCAAAAGTGTGAAGGAGC	TGACCCATTTCACCTTCTGA	TATGGA	156	54.4	40.91	b
6-4	TTTGGTCCCCTTGTCACAATC	ACTTACCATAGGGCTAGTCACC	GAGAGG	185	56.14	44.43	b
6-5	GCTTCTGTGCTATCTGCATC	TCTCCGCCAGATAGTGCAAA	CCCTGA	134	54.41	45.45	c
6-6	TCTCTGCCCCACAACTATACC	TCCCTGTGGGTTTTCATTGTTA	GAAAAG	184	56.13	42.665	b
6-7	AGCTATTGGAGCTGAGGAGG	CCCCCTCGTTGGTGGTATTA	CTAGAG	106	54.43	50	d
6-8	AACATGGATGCAGTTTATCGAG	GTTGAGGAGAGTATGGCAGATTAT	AAAAGA	114	57.615	37.98	d
6-9	GTTCAATAGAGTTGCAATGGCT	TCCAAGCTAAATCTCGGCTG	ACCTCC	140	55.53	41.475	a
6-10	TGCCTTAATATATACCTCCATTCC	CCCCTCGAGAAACCTTTAGAAAT	CTCTCC	169	58.115	37.31	c
6-11	TGCCATATTCAGCTCTTGGTT	AGAAAGAACGTGGAGAAGTC	TCTTTC	193	54.985	40.02	c
6-12	ATCTGCATACATAACCACCTACA	GCAACCATCCATAGCATAAACA	TTATTG	196	57.15	36.75	a
6-13	TGTACGTGAAATGGGTCTTC	GGGTTTTCATGGACTTGCTTT	TTTTCT	124	54.985	40.02	a
6-14	CCACTCCCCTACGTAATGTTT	AAACGGCTGGTTGTTTGTCC	AGAAAA	139	55	44.465	c
6-15	TTCCCCATCCCCTAGTTCTG	TCGGAGAATGATGGGCTACT	GGTGCT	163	54.42	47.725	b
6-16	GACTCGACCACTGAATCGGA	GGAGGTGGATGTATGGACAAT	TCTTCA	184	55.01	46.74	a
6-17	TAAAGGGGTGGCTCTTCGAG	TTGGCGTGGGTCTTTTATGG	TTTTTC	100	54.42	47.725	a
6-18	TCCATCCCCCATTTGCTTTC	AACGGGGGTTGCAACAAAA	AATTTC	152	53.755	44.155	c
6-19	CCTGAAGTCTGATGCGGTG	TCTCCTTCAGTGTTGCTTGTAA	GATGGT	141	54.895	44.94	c
6-20	CTTAGGCTAAAGCCCTGGGA	TTTACTCACTCACGCCTCTG	AATTTT	127	54.42	47.725	c
* (a) high polymorphism; (b) low polymorphism (PIC≤0.35); (c) insufficient polymorphism; (d) not detected.
